# Supplementary material for: Tree-ring isotopes capture interannual vegetation productivity dynamics at the biome scale
Source: Nat Commun. 2019 Feb 14;10:742. doi: 10.1038/s41467-019-08634-y (PMC6375978; doi:10.1038/s41467-019-08634-y)
Supplement: Supplementary file 4 — Supplementary Data 1 [file 41467_2019_8634_MOESM4_ESM.xlsx]

## Sheet: Sheet1
	Black Rock Forest						Frick Creek						Crowley's Ridge			Ouachita Forest
	Liriodendron tulipifera			Quercus rubra			Liriodendron tulipifera			Quercus rubra			Liriodendron tulipifera			Quercus rubra
year	d18O	D13C	trw_residual	d18O	D13C	trw_residual	d18O	D13C	trw_residual	d18O	D13C	trw_residual	d18O	D13C	trw_residual	d18O	D13C	trw_residual
1950	27.9076	18.8203	1.13	29.9283	17.628	1.16	28.7436	18.9325	1.36134	30.4152	18.1791	0.984036	NA	NA	NA	29.5969	18.4453	1.01111
1951	28.3031	19.2543	1.36	29.501	18.3841	1.3	29.6148	18.3142	1.21889	30.5429	17.9136	0.930649	NA	NA	NA	29.415	18.6811	1.03396
1952	27.6576	18.9482	1.45	29.8156	17.7123	1.06	29.603	19.0098	0.777236	30.7551	18.2971	0.797042	NA	NA	NA	30.4777	18.4206	0.555695
1953	28.3511	18.1037	1.05	31.4323	16.6934	1.08	29.1777	18.7628	0.747451	30.4702	18.0347	0.91561	NA	NA	NA	31.3663	17.9655	0.679505
1954	27.9397	18.3282	0.63	29.3496	16.77	0.79	30.0602	18.9718	1.04978	31.8315	17.8595	1.04953	NA	NA	NA	31.5095	18.0184	0.892398
1955	28.1559	18.1529	1.3	29.2184	17.3614	1.06	28.4975	19.2989	0.88921	30.2404	18.5514	1.14896	NA	NA	NA	31.4023	17.7708	0.972905
1956	28.1183	18.4645	0.8	29.5799	17.664	0.95	29.7386	18.9676	1.14837	30.6856	18.2821	1.0461	NA	NA	NA	30.5777	18.1866	0.90912
1957	29.5489	17.6272	0.69	29.8094	16.4387	0.97	29.4454	18.7516	1.08821	30.0042	18.1257	0.908147	NA	NA	NA	30.0378	17.9199	1.10249
1958	27.5379	18.3066	0.82	28.6102	17.4814	1.12	27.9088	19.1974	0.816111	28.8356	17.8717	0.823843	NA	NA	NA	29.0149	18.3325	1.30044
1959	27.2666	18.6342	0.95	28.629	17.835	0.9	28.8496	18.9498	0.920909	29.7531	17.6767	0.748827	NA	NA	NA	29.5205	18.1483	1.2111
1960	27.3124	18.8069	1.1	29.7493	17.9407	0.94	27.964	18.9679	1.11266	29.7247	17.5646	0.921161	NA	NA	NA	30.1143	18.1021	1.22217
1961	27.0958	18.776	1.03	28.9383	17.0778	0.96	28.8306	19.3759	0.904294	29.6172	17.9403	0.911586	NA	NA	NA	30.0794	18.0533	1.08066
1962	27.9745	18.567	0.82	29.5911	17.4526	0.75	30.5061	18.6302	1.15989	30.8173	17.8763	1.002	NA	NA	NA	29.9367	18.2286	0.969008
1963	28.2779	18.7883	1.47	28.9498	17.3682	1.05	28.8617	19.0054	0.63537	29.7474	17.9042	0.983418	NA	NA	NA	31.4425	17.9691	0.808589
1964	28.4155	17.6582	0.74	30.1838	17.5012	1.11	28.6294	19.0921	1.24133	29.7748	17.957	0.980026	NA	NA	NA	30.6971	17.7954	0.707936
1965	28.5937	17.5717	0.59	30.9929	16.5223	0.66	28.5032	18.968	0.725338	29.5646	18.1235	0.993565	NA	NA	NA	30.0541	18.3767	1.13263
1966	28.4498	16.4298	0.76	30.3155	16.4151	0.85	28.5827	18.6939	1.048	30.196	17.3386	0.910646	NA	NA	NA	32.3665	16.9609	0.90317
1967	27.67	18.6574	0.83	28.6442	17.1904	0.96	28.6243	19.2386	0.784993	29.8721	17.677	1.00537	NA	NA	NA	29.5394	18.2392	1.19255
1968	28.425	18.1016	1.24	29.1554	17.7874	1.05	28.271	19.179	1.21871	29.658	17.8418	1.22414	NA	NA	NA	29.5891	17.9891	1.23982
1969	27.3258	18.9044	0.91	28.4367	18.031	1.05	28.2862	18.8868	0.871781	29.9453	17.7705	1.00908	NA	NA	NA	29.8467	18.0895	1.23746
1970	28.9144	17.7292	1.16	29.328	17.2962	0.88	27.8962	18.9043	1.29698	29.9387	17.8416	1.08677	NA	NA	NA	29.8505	17.5271	0.79176
1971	27.9473	18.8905	0.99	29.0582	17.1983	0.72	27.9078	19.2995	1.13561	29.3763	18.231	0.926592	NA	NA	NA	31.095	17.8672	1.0417
1972	27.5835	18.4981	1.4	28.0862	17.9812	1.12	28.6072	18.686	1.58638	29.8355	17.6657	0.900114	NA	NA	NA	32.7027	16.4931	0.719962
1973	27.2213	18.2904	1.03	29.6724	16.9793	0.81	28.3921	18.9431	1.13387	29.4262	17.4131	1.01226	NA	NA	NA	29.5001	17.8682	0.960133
1974	27.0224	19.1446	1.01	29.4697	17.982	1.04	27.2998	19.4791	1.1627	29.7968	17.836	0.949791	NA	NA	NA	30.2668	17.9495	0.842689
1975	27.2489	19.4487	1.18	28.8671	18.6384	1.27	28.3792	19.1038	1.08672	29.9436	18.0757	0.991375	NA	NA	NA	29.8481	17.8896	1.07703
1976	28.0812	18.5365	0.95	28.5784	18.0917	1.12	28.98	18.0911	0.983092	29.5806	17.3971	1.00709	NA	NA	NA	30.0303	17.6169	0.98295
1977	28.2966	17.5768	0.77	29.4847	17.5723	0.96	29.3655	18.6282	0.625354	31.5315	17.763	0.983003	NA	NA	NA	31.7411	17.5678	0.790621
1978	27.2613	18.8306	0.94	29.1932	17.7021	0.99	27.9149	19.5767	0.786837	29.9512	17.3052	1.03801	NA	NA	NA	29.7537	17.7269	1.029
1979	27.3378	18.7874	0.94	29.3303	17.7373	1.02	28.3177	19.2844	0.78216	29.8669	18.4206	0.876802	NA	NA	NA	28.7558	18.0359	0.791476
1980	28.7694	18.7167	1.47	30.4067	17.8451	1.18	29.439	18.514	1.15336	30.8958	17.7411	1.06748	29.368	17.6638	0.843356	29.9027	18.0521	0.795308
1981	28.9986	18.3454	0.84	28.4298	17.9528	0.58	28.1439	19.4346	0.937028	29.7222	18.1743	1.07365	28.2893	18.8713	1.14012	28.06	18.9246	1.35673
1982	28.0915	18.7636	1.02	29.4905	18.4746	1.17	27.6323	19.8349	1.09091	29.1108	18.4823	0.964483	28.6482	18.3029	0.956821	28.8473	18.8034	1.24097
1983	28.6594	18.6673	0.8	30.0084	17.1254	0.95	28.9699	18.7188	1.12357	30.4264	17.4261	1.04625	29.7737	17.4735	0.873275	30.1384	17.6147	0.994006
1984	27.2807	19.8205	0.92	29.3455	18.2034	1.01	27.8029	20.0917	0.747319	29.3906	18.5629	0.906959	28.3967	18.6011	0.824738	30.795	17.9683	0.75454
1985	27.5903	19.7953	1.23	28.9221	18.4888	1.13	28.0669	19.4044	1.08635	29.4121	18.5404	1.02614	28.1463	19.4596	1.19573	30.5678	18.2477	0.960379
1986	27.2218	20.1583	1.01	29.6143	18.546	0.9	29.3634	18.1424	0.777973	31.3337	17.7004	0.889363	28.765	19.3555	1.26462	29.4893	18.2904	0.910005
1987	28.2606	19.468	0.98	29.9843	18.3945	1.04	29.045	19.0485	0.865228	30.3432	18.1891	0.971548	29.5157	18.3893	1.03204	29.84	19.4124	1.04762
1988	27.667	19.7592	0.79	29.7981	17.3559	0.95	27.7514	19.8109	1.04032	30.9936	18.0953	1.00083	29.0527	17.6049	0.532518	32.9781	17.1033	0.701457
1989	26.7648	19.9387	1.05	28.6394	18.48	1.12	28.1827	19.4908	0.84955	29.0259	18.4372	0.98589	28.037	20.0808	0.956087	28.516	19.1384	1.48205
1990	27.4126	20.1103	1.3	28.519	17.9688	1.11	28.239	19.1723	1.29984	30.5847	18.0644	1.15491	28.3686	18.746	1.10171	31.1737	18.004	0.770579
1991	28.6216	18.8668	0.86	30.219	18.1684	0.91	27.799	19.3779	0.835612	29.224	18.4168	0.868848	28.7508	18.4121	0.98461	29.5648	18.4225	1.30334
1992	27.3312	19.8313	1.03	29.052	18.7034	1.26	26.9129	19.5934	1.35583	28.94	18.2691	1.05693	28.5076	19.1783	1.07013	29.0075	18.7101	1.41531
1993	28.5062	17.562	0.85	30.4307	17.2909	0.98	28.4564	18.6764	1.03801	30.0913	18.1421	1.00497	27.9462	19.0798	1.14835	29.3592	18.4783	0.939456
1994	27.5151	20.0354	0.86	28.6469	18.0551	1	27.5423	19.2795	0.680259	28.7275	18.8409	1.03956	28.6484	18.1003	0.832507	29.8991	18.0329	0.850566
1995	28.9687	19.4433	1.11	29.1373	17.4862	0.84	28.0396	19.0206	1.42231	30.1042	18.2753	1.04748	29.0286	18.729	1.22087	30.4659	18.0642	1.21945
1996	26.7512	20.2357	0.94	28.5434	18.461	1.1	28.1048	18.9197	0.848508	29.5456	18.1873	1.06094	28.902	18.0417	0.734352	29.4755	18.037	1.05508
1997	28.1529	19.0234	0.83	29.6471	17.37	0.86	29.2815	18.3649	0.697066	29.6991	17.3791	0.907456	28.5282	18.8697	0.909939	29.6928	18.2148	1.05593
1998	27.9778	19.1209	0.97	28.6937	18.178	0.98	28.9771	18.6398	1.2023	29.9098	18.2972	1.05479	27.6312	19.0472	1.10602	29.9479	18.1914	0.819526
1999	28.965	18.5125	0.7	30.2563	17.4487	0.77	29.5828	18.3579	0.9196	30.098	18.4004	1.05672	29.4177	18.296	1.05813	29.1678	18.1035	1.10135
2000	27.0503	20.7929	1.18	28.4898	18.42	1.17	29.1679	19.0953	1.11785	31.098	18.9988	0.989323	29.0523	17.8767	0.760177	30.1882	18.3189	0.774467
2001	28.2702	18.7822	1.07	29.7946	18.2309	1.13	27.631	19.452	0.860125	29.3715	18.3775	0.948326	28.4608	18.6366	0.852202	30.7629	17.203	0.903966
2002	28.8792	18.6471	0.86	29.4882	17.5545	0.81	29.5412	18.6559	0.909368	30.4663	18.7989	0.98225	28.3868	18.7505	1.05217	29.7815	17.6197	0.986819
2003	27.0432	20.1395	0.91	27.973	18.3611	0.91	27.5753	19.6017	0.648479	28.817	18.44	0.903068	27.7697	18.5872	1.107	29.0971	17.9184	0.877125
2004	26.844	19.8576	1.35	29.3233	18.7703	1.12	27.8788	19.2601	1.23587	29.1518	18.5706	1.0787	28.5416	17.7915	0.998088	28.2876	18.2711	1.09488
2005	27.3698	18.8864	1	27.8157	18.7808	1.13	27.8878	19.0742	0.910993	28.6503	18.5805	1.02095	28.3358	18.598	1.17084	30.6906	17.4467	1.00087
2006	27.9115	19.4982	1.02	28.9271	18.1507	0.94	28.9364	19.3984	1.04174	31.3547	17.937	0.985907	28.1655	18.9619	1.2546	31.4423	17.1442	0.872051
2007	27.212	19.2212	0.97	29.6838	17.7639	1.02	29.5723	19.1651	0.924697	31.1688	18.093	0.857122	29.6527	17.5767	0.729987	29.1757	18.5556	0.928911
2008	27.3993	19.6679	1.01	29.0628	18.2739	1.07	29.0791	18.9296	1.0821	31.8098	18.323	1.0078	28.0977	18.7679	1.29822	29.7961	18.1889	0.95943
2009	27.0858	20.0206	1.26	27.9256	18.6948	1.14	28.4739	19.3399	0.861961	30.4642	18.5273	0.861513	27.517	19.0689	0.649832	30.6277	17.6751	0.868914
2010	27.9817	18.6449	0.9	28.0036	18.3744	0.9	27.8777	19.4151	0.873096	29.3136	18.428	0.995084	27.1693	19.4094	0.826925	29.0324	17.7354	0.967904
2011	27.3291	19.3374	0.81	28.9999	18.0493	0.87	29.7134	18.7114	0.50079	30.5954	18.5077	1.0697	28.476	19.0078	1.07676	31.8122	17.4058	0.917286
2012	27.8788	18.5977	0.97	28.7111	17.9119	0.9	28.8466	19.1241	1.05481	31.5328	19.1595	1.03032	30.1623	17.5362	0.693196	31.872	17.0999	0.681824
2013	26.8477	19.8096	1.13	27.5187	18.4434	0.93	28.0467	19.0161	1.4274	28.7463	19.1781	0.965703	27.7639	19.3816	1.05182	29.5207	17.7416	1.00414
2014	27.331	19.2407	NA	28.1241	18.4112	NA	28.2384	18.8801	1.03304	29.4745	19.5148	1.09907	27.5915	19.041	1.01983	28.5829	18.1599	1.35289
2015	NA	NA	NA	NA	NA	NA	29.1267	18.849	1.01028	30.0857	19.5655	0.979261	28.0764	18.9662	1.19742	28.8231	18.0155	1.12788
